# Supplementary material for: Urethane Macromonomers: Key Components for the Development of Light-Cured High-Impact Denture Bases
Source: Polymers (Basel). 2025 Jun 26;17(13):1761. doi: 10.3390/polym17131761 (PMC12252331; doi:10.3390/polym17131761)
Supplement: Supplementary file 1 [file polymers-17-01761-s001.zip]

Archive with 1 entries (1 files):
- polymers-3673614-supplementary.pdf
